# Supplementary material for: Investigation of Multi-Subunit Mycobacterium tuberculosis DNA-Directed RNA Polymerase and Its Rifampicin Resistant Mutants
Source: Int J Mol Sci. 2023 Feb 7;24(4):3313. doi: 10.3390/ijms24043313 (PMC9965755; doi:10.3390/ijms24043313)
Supplement: Supplementary file 1 [file ijms-24-03313-s001.zip]

Archive with 1 entries (1 files):
- ijms-2135285-supplementary.pdf
